# Supplementary material for: Efficacy and Optimal Dose of Botulinum Toxin A in Post-Stroke Lower Extremity Spasticity: A Systematic Review and Meta-Analysis
Source: Toxins (Basel). 2021 Jun 18;13(6):428. doi: 10.3390/toxins13060428 (PMC8234518; doi:10.3390/toxins13060428)
Supplement: Supplementary file 1 [file toxins-13-00428-s001.zip]

Archive with 1 entries (1 files):
- toxins-1256249-supplementary.pdf
